# Supplementary material for: A Comparative Evaluation of SIRS, NEWS2, SOFA, and the Novel SOFA-2 Score for Sepsis Classification Agreement and Outcome Prediction
Source: Diagnostics (Basel). 2026 May 23;16(11):1579. doi: 10.3390/diagnostics16111579 (PMC13257333; doi:10.3390/diagnostics16111579)
Supplement: Supplementary file 1 [file diagnostics-16-01579-s001.zip]

Archive with 1 entries (1 files):
- diagnostics-4245981-supplementary.pdf
